# Supplementary material for: Glutamine synthetase mRNA releases sRNA from its 3′UTR to regulate carbon/nitrogen metabolic balance in Enterobacteriaceae
Source: eLife. 2022 Nov 28;11:e82411. doi: 10.7554/eLife.82411 (PMC9731577; doi:10.7554/eLife.82411)
Supplement: Figure 1—source data 2. [file elife-82411-fig1-data2.zip]

Archive with 12 entries (9 files):
- Fig1_SourceNB/
- Fig1_SourceNB/.DS_Store
- __MACOSX/
- __MACOSX/Fig1_SourceNB/
- __MACOSX/Fig1_SourceNB/._.DS_Store
- Fig1_SourceNB/Figure1_GlnZ.tif
- Fig1_SourceNB/Figure1_5S.tif
- __MACOSX/Fig1_SourceNB/._Figure1_5S.tif
- Fig1_SourceNB/Figure1_glnAmRNA.tif
- __MACOSX/Fig1_SourceNB/._Figure1_glnAmRNA.tif
- Fig1_SourceNB/Figure1_SroC.tif
- __MACOSX/Fig1_SourceNB/._Figure1_SroC.tif
