# Supplementary material for: Glutamine synthetase mRNA releases sRNA from its 3′UTR to regulate carbon/nitrogen metabolic balance in Enterobacteriaceae
Source: eLife. 2022 Nov 28;11:e82411. doi: 10.7554/eLife.82411 (PMC9731577; doi:10.7554/eLife.82411)
Supplement: Figure 2—source data 2. [file elife-82411-fig2-data2.zip]

Archive with 4 entries (3 files):
- Fig2_SourceNB/
- Fig2_SourceNB/Figure2_SroC.tif
- Fig2_SourceNB/Figure2_GlnZ.tif
- Fig2_SourceNB/Figure2_5S.tif
