# Supplementary material for: Glutamine synthetase mRNA releases sRNA from its 3′UTR to regulate carbon/nitrogen metabolic balance in Enterobacteriaceae
Source: eLife. 2022 Nov 28;11:e82411. doi: 10.7554/eLife.82411 (PMC9731577; doi:10.7554/eLife.82411)
Supplement: Figure 2—source data 3. [file elife-82411-fig2-data3.zip]

Archive with 9 entries (6 files):
- Fig2_SourceWB/
- Fig2_SourceWB/Figure2_NtrC.tif
- __MACOSX/
- __MACOSX/Fig2_SourceWB/
- __MACOSX/Fig2_SourceWB/._Figure2_NtrC.tif
- Fig2_SourceWB/Figure2_GroEL.tif
- __MACOSX/Fig2_SourceWB/._Figure2_GroEL.tif
- Fig2_SourceWB/Figure2_GlnA.tif
- __MACOSX/Fig2_SourceWB/._Figure2_GlnA.tif
