# Supplementary material for: Glutamine synthetase mRNA releases sRNA from its 3′UTR to regulate carbon/nitrogen metabolic balance in Enterobacteriaceae
Source: eLife. 2022 Nov 28;11:e82411. doi: 10.7554/eLife.82411 (PMC9731577; doi:10.7554/eLife.82411)
Supplement: Figure 4—source data 2. [file elife-82411-fig4-data2.zip]

Archive with 19 entries (16 files):
- Fig4_Source/
- Fig4_Source/Figure4_GlnAeco.tif
- __MACOSX/
- __MACOSX/Fig4_Source/
- __MACOSX/Fig4_Source/._Figure4_GlnAeco.tif
- Fig4_Source/Figure4_GlnAsal.tif
- __MACOSX/Fig4_Source/._Figure4_GlnAsal.tif
- Fig4_Source/Figure4_SucAsal.tif
- __MACOSX/Fig4_Source/._Figure4_SucAsal.tif
- Fig4_Source/Figure4_GroELsal.tif
- __MACOSX/Fig4_Source/._Figure4_GroELsal.tif
- Fig4_Source/Figure4_5S.tif
- __MACOSX/Fig4_Source/._Figure4_5S.tif
- Fig4_Source/Figure4_GroELeco.tif
- __MACOSX/Fig4_Source/._Figure4_GroELeco.tif
- Fig4_Source/Figure4_GlnZ.tif
- __MACOSX/Fig4_Source/._Figure4_GlnZ.tif
- Fig4_Source/Figure4_SucAeco.tif
- __MACOSX/Fig4_Source/._Figure4_SucAeco.tif
