# Supplementary material for: Glutamine synthetase mRNA releases sRNA from its 3′UTR to regulate carbon/nitrogen metabolic balance in Enterobacteriaceae
Source: eLife. 2022 Nov 28;11:e82411. doi: 10.7554/eLife.82411 (PMC9731577; doi:10.7554/eLife.82411)
Supplement: Figure 5—source data 2. [file elife-82411-fig5-data2.zip]

Archive with 11 entries (8 files):
- Fig5A_WB/
- Fig5A_WB/20221003_1706groEL.tif
- __MACOSX/
- __MACOSX/Fig5A_WB/
- __MACOSX/Fig5A_WB/._20221003_1706groEL.tif
- Fig5A_WB/20221001_1247glnA.tif
- __MACOSX/Fig5A_WB/._20221001_1247glnA.tif
- Fig5A_WB/20221001_1239sucB.tif
- __MACOSX/Fig5A_WB/._20221001_1239sucB.tif
- Fig5A_WB/20221001_1233sucA.tif
- __MACOSX/Fig5A_WB/._20221001_1233sucA.tif
