# Supplementary material for: Glutamine synthetase mRNA releases sRNA from its 3′UTR to regulate carbon/nitrogen metabolic balance in Enterobacteriaceae
Source: eLife. 2022 Nov 28;11:e82411. doi: 10.7554/eLife.82411 (PMC9731577; doi:10.7554/eLife.82411)
Supplement: Figure 5—source data 4. [file elife-82411-fig5-data4.zip]

Archive with 13 entries (10 files):
- Fig5AC_NB/
- Fig5AC_NB/Fig5A_MMO-0419.tif
- __MACOSX/
- __MACOSX/Fig5AC_NB/
- __MACOSX/Fig5AC_NB/._Fig5A_MMO-0419.tif
- Fig5AC_NB/Fig5A_glnA.tif
- __MACOSX/Fig5AC_NB/._Fig5A_glnA.tif
- Fig5AC_NB/Fig5A_MMO-1056.tif
- __MACOSX/Fig5AC_NB/._Fig5A_MMO-1056.tif
- Fig5AC_NB/Fig5A_MMO-0416.tif
- __MACOSX/Fig5AC_NB/._Fig5A_MMO-0416.tif
- Fig5AC_NB/Fig5C_MMO-0419.tif
- __MACOSX/Fig5AC_NB/._Fig5C_MMO-0419.tif
