# Supplementary material for: Glutamine synthetase mRNA releases sRNA from its 3′UTR to regulate carbon/nitrogen metabolic balance in Enterobacteriaceae
Source: eLife. 2022 Nov 28;11:e82411. doi: 10.7554/eLife.82411 (PMC9731577; doi:10.7554/eLife.82411)
Supplement: Figure 5—source data 6. [file elife-82411-fig5-data6.zip]

Archive with 17 entries (14 files):
- Fig5B/
- Fig5B/20221011_1537pPL_sucA.tif
- __MACOSX/
- __MACOSX/Fig5B/
- __MACOSX/Fig5B/._20221011_1537pPL_sucA.tif
- Fig5B/.DS_Store
- __MACOSX/Fig5B/._.DS_Store
- Fig5B/20221023_MMO1056-[Phosphor].tif
- __MACOSX/Fig5B/._20221023_MMO1056-[Phosphor].tif
- Fig5B/20221011_1549pPL_groEL.tif
- __MACOSX/Fig5B/._20221011_1549pPL_groEL.tif
- Fig5B/20221007_1120pPL_aceE.tif
- __MACOSX/Fig5B/._20221007_1120pPL_aceE.tif
- Fig5B/20221020_MMO0419-[Phosphor].tif
- __MACOSX/Fig5B/._20221020_MMO0419-[Phosphor].tif
- Fig5B/20221007_1134pPL_sucB.tif
- __MACOSX/Fig5B/._20221007_1134pPL_sucB.tif
