# Supplementary material for: Glutamine synthetase mRNA releases sRNA from its 3′UTR to regulate carbon/nitrogen metabolic balance in Enterobacteriaceae
Source: eLife. 2022 Nov 28;11:e82411. doi: 10.7554/eLife.82411 (PMC9731577; doi:10.7554/eLife.82411)
Supplement: Figure 5—source data 8. [file elife-82411-fig5-data8.zip]

Archive with 9 entries (6 files):
- FigS3_source/
- FigS3_source/FigS3_GroEL.tif
- __MACOSX/
- __MACOSX/FigS3_source/
- __MACOSX/FigS3_source/._FigS3_GroEL.tif
- FigS3_source/FigS3_AceE.tif
- __MACOSX/FigS3_source/._FigS3_AceE.tif
- FigS3_source/FigS3_SucAB.tif
- __MACOSX/FigS3_source/._FigS3_SucAB.tif
