# Supplementary material for: Glutamine synthetase mRNA releases sRNA from its 3′UTR to regulate carbon/nitrogen metabolic balance in Enterobacteriaceae
Source: eLife. 2022 Nov 28;11:e82411. doi: 10.7554/eLife.82411 (PMC9731577; doi:10.7554/eLife.82411)
Supplement: Figure 6—source data 2. [file elife-82411-fig6-data2.zip]

Archive with 9 entries (6 files):
- Fig6A_source/
- Fig6A_source/.DS_Store
- __MACOSX/
- __MACOSX/Fig6A_source/
- __MACOSX/Fig6A_source/._.DS_Store
- Fig6A_source/Figure6A_GlnZ.tif
- __MACOSX/Fig6A_source/._Figure6A_GlnZ.tif
- Fig6A_source/Figure6A_5S.tif
- __MACOSX/Fig6A_source/._Figure6A_5S.tif
