# Supplementary material for: Glutamine synthetase mRNA releases sRNA from its 3′UTR to regulate carbon/nitrogen metabolic balance in Enterobacteriaceae
Source: eLife. 2022 Nov 28;11:e82411. doi: 10.7554/eLife.82411 (PMC9731577; doi:10.7554/eLife.82411)
Supplement: Figure 6—source data 4. [file elife-82411-fig6-data4.zip]

Archive with 15 entries (12 files):
- Fig6_source/
- Fig6_source/.DS_Store
- __MACOSX/
- __MACOSX/Fig6_source/
- __MACOSX/Fig6_source/._.DS_Store
- Fig6_source/Figure6C_SucA.tif
- __MACOSX/Fig6_source/._Figure6C_SucA.tif
- Fig6_source/Figure6C_GlnA.tif
- __MACOSX/Fig6_source/._Figure6C_GlnA.tif
- Fig6_source/Figure6B_GlnZ.tif
- __MACOSX/Fig6_source/._Figure6B_GlnZ.tif
- Fig6_source/Figure6C_GroEL.tif
- __MACOSX/Fig6_source/._Figure6C_GroEL.tif
- Fig6_source/Figure6B_5S.tif
- __MACOSX/Fig6_source/._Figure6B_5S.tif
